# Supplementary material for: Genomic Instability Signature of Palindromic Non-Coding Somatic Mutations in Bladder Cancer
Source: Cancers (Basel). 2020 Oct 8;12(10):2882. doi: 10.3390/cancers12102882 (PMC7650671; doi:10.3390/cancers12102882)
Supplement: Supplementary file 1 [file cancers-12-02882-s001.zip]

Archive with 2 entries (2 files):
- cancers-960774-Supplementary materials.pdf
- Table S3 and Table S4.xlsx
