# Supplementary material for: Genomic Instability Signature of Palindromic Non-Coding Somatic Mutations in Bladder Cancer
Source: Cancers (Basel). 2020 Oct 8;12(10):2882. doi: 10.3390/cancers12102882 (PMC7650671; doi:10.3390/cancers12102882)
Supplement: Supplementary file 1 [file cancers-12-02882-s001.zip › Table S3 and Table S4.xlsx]

## Sheet: Table S3
Name	Length of palindromic sequence	Chr	Genomic	Palindromic seq 5’	Core motif	Palindromic seq 3’	Reference base	Number of mutations	gnomAD allele frequency
			position
TGAACA core motif identified by Nik-Zainal et al. [13]
GPR126	9	6	142706206	CTCTTTGTA	TGAACA	TACAAAGAG	G	37*	3.2 10-5
GPR126	9	6	142706209	CTCTTTGTA	TGAACA	TACAAAGAG	C	18*	0
PLEKHS1	10	10	115511590	TTTTGCAATT	TGAACA	AATTGCAAAA	G	16**	0
PLEKHS1	10	10	115511593	TTTTGCAATT	TGAACA	AATTGCAAAA	C	16**	0
Intron ADM	7	11	10331381	CCTTGGC	TGAACA	GCCAAGG	G	6	0
Intron ADM	7	11	10331384	CCTTGGC	TGAACA	GCCAAGG	C	6	3.2 10-5
Chr7:11	10	7	11273340	AATATTTGAC	TGTTCA	GTCAAATATT	G	6	0
Chr7:11	10	7	11273343	AATATTTGAC	TGTTCA	GTCAAATATT	C	4	0
Chr15:96	10	15	96590693	TGTTAACTAC	TGTTCA	GTAGTTAACA	G	2	0
Chr15:96	10	15	96590696	TGTTAACTAC	TGTTCA	GTAGTTAACA	C	6	0
Intron RNF169	9	11	74510805	TTCTGCTTA	TGAACA	TAAGCAGAA	G	4	0
Intron RNF169	9	11	74510808	TTCTGCTTA	TGAACA	TAAGCAGAA	C	1	0
Chr7:17	7	7	17658895	AGGAGAA	TGTTCA	TTCTCCT	G	2***	0
Chr7:17	7	7	17658898	AGGAGAA	TGTTCA	TTCTCCT	C	3***	0
Chr10:82	10	10	82156892	TCAGATTCCC	TGAACA	GGGAATCTGA	C	2	0
Chr18:42	4+5	18	42770002	ACCTGGGTCC	TGAACA	GGACACAGGT	C	1	0
Chr3:82	11	3	82807069	ATTTTAACATT	TGTTCA	AATGTTAAAAT	G	1	0
TGAACA core motif identified by in silico analysis (present study)
GABRG3	9	15	27617168	AATTAATAC	TGTTCA	GTATTAATT	G	4	0
GABRG3	9	15	27617171	AATTAATAC	TGTTCA	GTATTAATT	C	3	0
PCDH18	10	4	137064496	TGTGTATATA	TGAACA	TATATACACA	G	1	0
PCDH18	10	4	137064499	TGTGTATATA	TGAACA	TATATACACA	C	2	0
EYS	9	6	66293768	ATGTTAATA	TGTTCA	TATTAACAT	G	1	0
EYS	9	6	66293771	ATGTTAATA	TGTTCA	TATTAACAT	C	2	0
DAOA	11	13	106125681	ATTTAATTATG	TGTTCA	CATAATTAAAT	G	2	0
ZNF717	9	3	76048810	ATTTTAATT	TGTTCA	AATTAAAAT	G	1	0
NGLY1	9	3	25769680	ATAAGTTTT	TGAACA	AAAACTTAT	C	1	0
AP3B1	9	5	77476122	GAATTGTTC	TGAACA	GAACAATTC	C	1	0
CLVS2	10	6	123442661	AATTTAGATT	TGTTCA	AATCTAAATT	C	1	0
AGATCA core motif
RAD51B	9+4	14	69134626	ACCTAACTGAAGGC	AGATCA	GCCTTCAGTAAGGT	G	3	0
RAD51B	9+4	14	69134629	ACCTAACTGAAGGC	AGATCA	GCCTTCAGTAAGGT	C	2	0
* 8 bladder tumors with non-coding mutations at the 2 positions. ** 2 bladder tumors with non-coding mutations at the 2 positions. *** 1 bladder tumor with non-coding mutations at the 2 positions. Mutated nucleotide in core motif is highlighted in red. Palindromic sequence on Chr18:42 and RAD51B have a 1 bp mismatch within the palindrome. This is underscored in the sequence and reported in the le…

## Sheet: Table S4
Chr	Start	strand	seq5	motif	seq3	size_	Annotation	Detailed Annotation	Distance to TSS	Nearest PromoterID	Nearest Refseq	Gene	Gene Description	Gene Type
						palin-drome						Name
chr1	22059453	-	AAAAAAAGT	TGAACA	ACTTTTTTT	9	intron (NM_032236, intron 9 of 26)	Charlie2b|DNA|hAT-Charlie	50233	NM_001032730	NM_001032730	USP48	ubiquitin specific peptidase 48	protein-coding
chr1	60039134	-	GTATATATA	TGAACA	TATATATAC	9	intron (NM_018291, intron 8 of 15)	(TA)n|Simple_repeat|Simple_repeat	159832	NR_039861	NR_039861	MIR4711	microRNA 4711	miscRNA
chr1	60039134	-	GTGTATATATA	TGAACA	TATATATACAC	11	intron (NM_018291, intron 8 of 15)	(TA)n|Simple_repeat|Simple_repeat	159832	NR_039861	NR_039861	MIR4711	microRNA 4711	miscRNA
chr1	84358409	+	CATATATATG	TGAACA	CATATATATG	10	intron (NM_024686, intron 18 of 20)	intron (NM_024686, intron 18 of 20)	20648	NR_049805	NR_049805	MIR548AP	microRNA 548ap	miscRNA
chr2	18980350	-	ATATATATA	TGAACA	TATATATAT	9	Intergenic	(TA)n|Simple_repeat|Simple_repeat	-209506	NM_001199088	NM_001002006	NT5C1B	5'-nucleotidase, cytosolic IB	protein-coding
chr2	86048244	-	ATTATTACTT	TGAACA	AAGTAATAAT	10	intron (NR_038888, intron 2 of 2)	L1MCa|LINE|L1	5993	NR_038888	NR_038888	LOC284950	uncharacterized LOC284950	miscRNA
chr2	151205206	-	GTGTGTGTGTA	TGAACA	TACACACACAC	11	Intergenic	HAL1|LINE|L1	139001	NM_005168	NM_001254738	RND3	Rho family GTPase 3	protein-coding
chr2	213413808	-	TCACATATTTA	TGAACA	TAAATATGTGA	11	Intergenic	(CATATA)n|Simple_repeat|Simple_repeat	-10458	NM_005235	NM_001042599	ERBB4	v-erb-a erythroblastic leukemia viral oncogene homolog 4 (avian)	protein-coding
chr2	213413846	-	TCACATATTTA	TGAACA	TAAATATGTGA	11	Intergenic	(TA)n|Simple_repeat|Simple_repeat	-10496	NM_005235	NM_001042599	ERBB4	v-erb-a erythroblastic leukemia viral oncogene homolog 4 (avian)	protein-coding
chr3	16022388	-	AAAATAAAA	TGAACA	TTTTATTTT	9	Intergenic	Intergenic	107112	NR_030289	NR_030289	MIR563	microRNA 563	miscRNA
chr3	19969668	+	GATATATTA	TGAACA	TAATATATC	9	intron (NM_144715, intron 1 of 12)	L1M5|LINE|L1	6036	NM_144715	NM_144715	EFHB	EF-hand domain family, member B	protein-coding
chr3	25769677	+	ATAAGTTTT	TGAACA	AAAACTTAT	9	intron (NM_001145293, intron 10 of 11)	intron (NM_001145293, intron 10 of 11)	55310	NM_018297	NM_001145293	NGLY1	N-glycanase 1	protein-coding
chr3	33898519	-	GAATGAACA	TGAACA	TGTTCATTC	9	intron (NM_013374, intron 15 of 17)	intron (NM_013374, intron 15 of 17)	58458	NM_001162429	NM_001162429	PDCD6IP	programmed cell death 6 interacting protein	protein-coding
chr3	40588268	-	ATGTATGTA	TGAACA	TACATACAT	9	Intergenic	Intergenic	21894	NM_001098414	NM_001098414	ZNF621	zinc finger protein 621	protein-coding
chr3	76048810	-	ATTTTAATT	TGAACA	AATTAAAAT	9	Intergenic	Intergenic	-214557	NM_001128223	NM_001128223	ZNF717	zinc finger protein 717	protein-coding
chr3	79633791	-	GTGTGTGTGTA	TGAACA	TACACACACAC	11	intron (NM_002941, intron 2 of 30)	NA	183266	NM_002941	NM_001145845	ROBO1	roundabout, axon guidance receptor, homolog 1 (Drosophila)	protein-coding
chr3	82807069	-	ATTTTAACATT	TGAACA	AATGTTAAAAT	11	Intergenic	Intergenic	-996121	NM_000158	NM_000158	GBE1	glucan (1,4-alpha-), branching enzyme 1	protein-coding
chr3	103554930	+	GAAAATATC	TGAACA	GATATTTTC	9	Intergenic	L1MA4|LINE|L1	391173	NR_030330	NR_030330	MIR548A3	microRNA 548a-3	miscRNA
chr3	106411159	+	AGAATCACT	TGAACA	AGTGATTCT	9	Intergenic	AluSq2|SINE|Alu	548324	NR_028303	NR_028303	LOC100302640	uncharacterized LOC100302640	miscRNA
chr3	114949889	+	ATATATATATA	TGAACA	TATATATATAT	11	Intergenic	(TA)n|Simple_repeat|Simple_repeat	-83764	NM_015642	NM_001164342	ZBTB20	zinc finger and BTB domain containing 20	protein-coding
chr3	117254676	+	TTTAAATGA	TGAACA	TCATTTAAA	9	Intergenic	Intergenic	826043	NR_015391	NR_015391	LSAMP-AS3	LSAMP antisense RNA 3	miscRNA
chr3	159359327	-	ATTTTCAAA	TGAACA	TTTGAAAAT	9	intron (NM_001197108, intron 1 of 6)	intron (NM_001197108, intron 1 of 6)	-198321	NM_001197109	NM_001197107	SCHIP1	schwannomin interacting protein 1	protein-coding
chr3	175146019	-	GTACAGTAG	TGAACA	CTACTGTAC	9	intron (NM_207015, intron 5 of 13)	L2a|LINE|L2	58692	NR_039952	NR_039952	MIR4789	microRNA 4789	miscRNA
chr4	34406303	+	ATCAGAAATAC	TGAACA	GTATTTCTGAT	11	Intergenic	Intergenic	1839674	NM_015230	NM_015230	ARAP2	ArfGAP with RhoGAP domain, ankyrin repeat and PH domain 2	protein-coding
chr4	98589562	+	TCATTTCAA	TGAACA	TTGAAATGA	9	intron (NM_174952, intron 10 of 10)	L2b|LINE|L2	474827	NM_174952	NM_174952	STPG2	sperm-tail PG-rich repeat containing 2	protein-coding
chr4	127345190	-	ATTGTGTAT	TGAACA	ATACACAAT	9	Intergenic	L1M3|LINE|L1	916778	NR_031746	NR_031746	MIR2054	microRNA 2054	miscRNA
chr4	137064496	+	TGTGTATATA	TGAACA	TATATACACA	10	Intergenic	Intergenic	1389131	NM_019035	NM_019035	PCDH18	protocadherin 18	protein-coding
chr4	154602107	+	AGGTGGGAAT	TGAACA	ATTCCCACCT	10	Intergenic	L1PA6|LINE|L1	-3332	NM_003264	NM_003264	TLR2	toll-like receptor 2	protein-coding
chr5	77476119	+	GAATTGTTC	TGAACA	GAACAATTC	9	intron (NM_001271769, intron 8 of 26)	intron (NM_001271769, intron 8 of 26)	114458	NM_003664	NM_001271769	AP3B1	adaptor-related protein complex 3, beta 1 subunit	protein-coding
chr5	117851457	-	AAAAATATC	TGAACA	GATATTTTT	9	Intergenic	L1MA4|LINE|L1	-458822	NR_036262	NR_036262	MIR1244-2	microRNA 1244-2	miscRNA
chr5	164451161	-	TTTCTATACA	TGAACA	TGTATAGAAA	10	Intergenic	MER58B|DNA|hAT-Charlie	1518629	NM_013283	NM_013283	MAT2B	methionine adenosyltransferase II, beta	protein-coding
chr6	29537380	+	TAAGTATAT	TGAACA	ATATACTTA	9	Intergenic	L1ME2|LINE|L1	-9680	NM_006398	NM_006398	UBD	ubiquitin D	protein-coding
chr6	66293768	-	ATGTTAATA	TGAACA	TATTAACAT	9	intron (NM_001142801, intron 2 of 11)	intron (NM_001142801, intron 2 of 11)	-4073	NM_198283	NM_001142800	EYS	eyes shut homolog (Drosophila)	protein-coding
chr6	82403486	+	ATTCCATAA	TGAACA	TTATGGAAT	9	Intergenic	Intergenic	58940	NM_017633	NM_017633	FAM46A	family with sequence similarity 46, member A	protein-coding
chr6	96268637	-	AGATTTCCT	TGAACA	AGGAAATCT	9	Intergenic	L1PB1|LINE|L1	-195206	NM_006581	NM_006581	FUT9	fucosyltransferase 9 (alpha (1,3) fucosyltransferase)	protein-coding
chr6	107204229	-	TATTTCCAT	TGAACA	ATGGAAATA	9	intron (NR_033557, intron 1 of 6)	intron (NR_033557, intron 1 of 6)	31069	NR_033557	NR_033557	LOC100422737	uncharacterized LOC100422737	miscRNA
chr6	123442658	-	AATTTAGATT	TGAACA	AATCTAAATT	10	Intergenic	Intergenic	125078	NM_001010852	NM_001010852	CLVS2	clavesin 2	protein-coding
chr6	142706206	+	CTCTTTGTA	TGAACA	TACAAAGAG	9	intron (NM_020455, intron 6 of 25)	intron (NM_020455, intron 6 of 25)	83152	NM_001032395	NM_001032394	GPR126	G protein-coupled receptor 126	protein-coding
chr7	9055566	-	ATATATGTATA	TGAACA	TATACATATAT	11	Intergenic	(TA)n|Simple_repeat|Simple_repeat	581983	NM_152745	NM_152745	NXPH1	neurexophilin 1	protein-coding
chr7	11273340	-	AATATTTGAC	TGAACA	GTCAAATATT	10	Intergenic	MER4D1|LTR|ERV1	259843	NM_014660	NM_001007157	PHF14	PHD finger protein 14	protein-coding
chr7	86641985	+	GAAAGTATC	TGAACA	GATACTTTC	9	intron (NM_001142749, intron 1 of 21)	intron (NM_001142749, intron 1 of 21)	27563	NR_030672	NM_001142749	KIAA1324L	KIAA1324-like	protein-coding
chr8	39360335	+	ATATGAATATA	TGAACA	TATATTCATAT	11	intron (NR_073423, intron 6 of 21)	(TA)n|Simple_repeat|Simple_repeat	20171	NR_024106	NR_001569	ADAM3A	ADAM metallopeptidase domain 3A (pseudogene)	pseudo
chr8	64352802	-	TTTTAAAAAC	TGAACA	GTTTTTAAAA	10	Intergenic	Intergenic	271683	NM_152758	NM_152758	YTHDF3	YTH domain family, member 3	protein-coding
chr8	64352830	-	TTTTAAAAAC	TGAACA	GTTTTTAAAA	10	Intergenic	Intergenic	271711	NM_152758	NM_152758	YTHDF3	YTH domain family, member 3	protein-coding
chr8	117217311	-	TATAATATATA	TGAACA	TATATATTATA	11	intron (NR_046215, intron 4 of 13)	(TA)n|Simple_repeat|Simple_repeat	119984	NR_046215	NR_046215	LINC00536	long intergenic non-protein coding RNA 536	miscRNA
chr9	132583253	-	GGAAAAATG	TGAACA	CATTTTTCC	9	intron (NM_000113, intron 2 of 4)	intron (NM_000113, intron 2 of 4)	3186	NM_000113	NM_000113	TOR1A	torsin family 1, member A (torsin A)	protein-coding
chr10	45483042	-	TGGAAGGTTGC	TGAACA	GCAACCTTCCA	11	intron (NM_032023, intron 6 of 10)	Tigger1|DNA|TcMar-Tigger	-8714	NM_007021	NM_007021	C10orf10	chromosome 10 open reading frame 10	protein-coding
chr10	54136806	+	TGTGAATAC	TGAACA	GTATTCACA	9	Intergenic	Intergenic	62767	NM_012242	NM_012242	DKK1	dickkopf 1 homolog (Xenopus laevis)	protein-coding
chr10	61432133	+	AGCTGTTTG	TGAACA	CAAACAGCT	9	intron (NM_194298, intron 3 of 5)	intron (NM_194298, intron 3 of 5)	37514	NM_194298	NM_194298	SLC16A9	solute carrier family 16, member 9 (monocarboxylic acid transporter 9)	protein-coding
chr10	82156889	+	TCAGATTCCC	TGAACA	GGGAATCTGA	10	Intergenic	Intergenic	-10694	NM_001243779	NM_001243778	FAM213A	family with sequence similarity 213, member A	protein-coding
chr10	115511590	+	TTTTGCAAT	TGAACA	ATTGCAAAA	9	intron (NM_024889, intron 1 of 11)	intron (NM_024889, intron 1 of 11)	379	NM_024889	NM_001193434	PLEKHS1	pleckstrin homology domain containing, family S member 1	protein-coding
chr11	6170678	+	AGGTGGGAAT	TGAACA	ATTCCCACCT	10	Intergenic	L1PA3|LINE|L1	20876	NM_001004052	NM_001004052	OR52B2	olfactory receptor, family 52, subfamily B, member 2	protein-coding
chr11	15195174	-	ATATGTATG	TGAACA	CATACATAT	9	intron (NM_001042536, intron 2 of 12)	(TATATG)n|Simple_repeat|Simple_repeat	58692	NM_001042536	NM_001031853	INSC	inscuteable homolog (Drosophila)	protein-coding
chr11	63456456	+	TTTGTAATTC	TGAACA	GAATTACAAA	10	intron (NM_006054, intron 1 of 6)	intron (NM_006054, intron 1 of 6)	7536	NM_001265589	NM_001265589	RTN3	reticulon 3	protein-coding
chr11	74510805	+	TTCTGCTTA	TGAACA	TAAGCAGAA	9	intron (NM_001098638, intron 2 of 5)	intron (NM_001098638, intron 2 of 5)	50894	NM_001098638	NM_001098638	RNF169	ring finger protein 169	protein-coding
chr11	80944815	+	TGTATATATG	TGAACA	CATATATACA	10	Intergenic	(TA)n|Simple_repeat|Simple_repeat	657061	NR_036186	NR_036186	MIR4300	microRNA 4300	miscRNA
chr11	93326428	+	TATATATTAAC	TGAACA	GTTAATATATA	11	Intergenic	Intergenic	-49884	NM_020179	NM_020179	SMCO4	single-pass membrane protein with coiled-coil domains 4	protein-coding
chr11	93326471	+	TATATATTAAC	TGAACA	GTTAATATATA	11	Intergenic	Intergenic	-49927	NM_020179	NM_020179	SMCO4	single-pass membrane protein with coiled-coil domains 4	protein-coding
chr11	93326514	+	TATATTAAC	TGAACA	GTTAATATA	9	Intergenic	Intergenic	-49970	NM_020179	NM_020179	SMCO4	single-pass membrane protein with coiled-coil domains 4	protein-coding
chr11	114265530	-	AAATATTTA	TGAACA	TAAATATTT	9	intron (NM_019021, intron 1 of 1)	L1ME4a|LINE|L1	5740	NM_019021	NM_001271562	C11orf71	chromosome 11 open reading frame 71	protein-coding
chr12	9525136	+	GATGATGAA	TGAACA	TTCATCATC	9	Intergenic	L1ME3|LINE|L1	75630	NR_033399	NM_004400	DDX12P	DEAD/H (Asp-Glu-Ala-Asp/His) box polypeptide 12, pseudogene	pseudo
chr12	38483598	+	ATATATATA	TGAACA	TATATATAT	9	Intergenic	(TA)n|Simple_repeat|Simple_repeat	-226957	NM_001013620	NM_001013620	ALG10B	ALG10B, alpha-1,2-glucosyltransferase	protein-coding
chr12	85009328	-	ATATATATG	TGAACA	CATATATAT	9	Intergenic	(TA)n|Simple_repeat|Simple_repeat	297278	NM_018057	NM_001146335	SLC6A15	solute carrier family 6 (neutral amino acid transporter), member 15	protein-coding
chr12	108051992	-	TTTTTTAAA	TGAACA	TTTAAAAAA	9	3' UTR (NM_001018072, exon 17 of 17)	3' UTR (NM_001018072, exon 17 of 17)	-27596	NM_007062	NM_007062	PWP1	PWP1 homolog (S. cerevisiae)	protein-coding
chr13	65322610	+	TTTACATTT	TGAACA	AAATGTAAA	9	Intergenic	Intergenic	1011044	NR_002171	NR_002171	OR7E156P	olfactory receptor, family 7, subfamily E, member 156 pseudogene	pseudo
chr13	65322610	+	TTTTACATTT	TGAACA	AAATGTAAAA	10	Intergenic	Intergenic	1011044	NR_002171	NR_002171	OR7E156P	olfactory receptor, family 7, subfamily E, member 156 pseudogene	pseudo
chr13	72231108	+	CACATATATA	TGAACA	TATATATGTG	10	intron (NM_080759, intron 2 of 10)	(TA)n|Simple_repeat|Simple_repeat	210220	NM_080759	NM_004392	DACH1	dachshund homolog 1 (Drosophila)	protein-coding
chr13	77055164	+	GAACATATATA	TGAACA	TATATATGTTC	11	Intergenic	(TA)n|Simple_repeat|Simple_repeat	405374	NM_138444	NM_138444	KCTD12	potassium channel tetramerisation domain containing 12	protein-coding
chr13	106125681	-	ATTTAATTATG	TGAACA	CATAATTAAAT	11	intron (NM_001161814, intron 4 of 5)	intron (NM_001161814, intron 4 of 5)	7118	NM_001161812	NM_001161812	DAOA	D-amino acid oxidase activator	protein-coding
chr14	67150098	-	ATATATATA	TGAACA	TATATATAT	9	intron (NM_020806, intron 2 of 22)	(TA)n|Simple_repeat|Simple_repeat	175975	NM_001024218	NM_001024218	GPHN	gephyrin	protein-coding
chr14	67150112	-	ATATATATA	TGAACA	TATATATAT	9	intron (NM_020806, intron 2 of 22)	(TA)n|Simple_repeat|Simple_repeat	175989	NM_001024218	NM_001024218	GPHN	gephyrin	protein-coding
chr14	67150128	-	ATATATATATA	TGAACA	TATATATATAT	11	intron (NM_020806, intron 2 of 22)	(TA)n|Simple_repeat|Simple_repeat	176005	NM_001024218	NM_001024218	GPHN	gephyrin	protein-coding
chr14	87145035	+	GTGTGTGTG	TGAACA	CACACACAC	9	Intergenic	Intergenic	-227085	NR_038445	NR_038445	LOC283585	uncharacterized LOC283585	miscRNA
chr15	27617168	-	AATTAATAC	TGAACA	GTATTAATT	9	intron (NM_001270873, intron 5 of 5)	intron (NM_001270873, intron 5 of 5)	400741	NM_033223	NM_001270873	GABRG3	gamma-aminobutyric acid (GABA) A receptor, gamma 3	protein-coding
chr15	43280491	+	GTGTGTGTG	TGAACA	CACACACAC	9	intron (NM_174916, intron 35 of 46)	intron (NM_174916, intron 35 of 46)	-67486	NM_173500	NM_173500	TTBK2	tau tubulin kinase 2	protein-coding
chr15	54690855	-	TTACCTATT	TGAACA	AATAGGTAA	9	intron (NM_001080534, intron 16 of 30)	L1ME1|LINE|L1	385756	NM_001080534	NM_001080534	UNC13C	unc-13 homolog C (C. elegans)	protein-coding
chr15	96590693	-	TGTTAACTAC	TGAACA	GTAGTTAACA	10	Intergenic	Intergenic	-278462	NM_001145155	NM_001145155	NR2F2	nuclear receptor subfamily 2, group F, member 2	protein-coding
chr16	20916725	-	CAAAATAAA	TGAACA	TTTATTTTG	9	intron (NM_001128301, intron 2 of 4)	intron (NM_001128301, intron 2 of 4)	4652	NM_001128302	NM_001128301	LYRM1	LYR motif containing 1	protein-coding
chr16	60425962	-	TACATAAAT	TGAACA	ATTTATGTA	9	Intergenic	Intergenic	-636869	NR_028471	NR_028471	LOC644649	apolipoprotein O pseudogene	pseudo
chr17	4367083	+	TACATTTAGCA	TGAACA	TGCTAAATGTA	11	intron (NM_182538, intron 8 of 11)	(TATATG)n|Simple_repeat|Simple_repeat	29866	NM_182538	NM_182538	SPNS3	spinster homolog 3 (Drosophila)	protein-coding
chr17	19587704	+	AAATTTTGA	TGAACA	TCAAAATTT	9	intron (NM_001256663, intron 14 of 17)	L1M4|LINE|L1	32337	NM_152908	NM_001099646	SLC47A2	solute carrier family 47, member 2	protein-coding
chr18	36622339	-	AAATGCTGATT	TGAACA	AATCAGCATTT	11	Intergenic	Intergenic	-634344	NR_049847	NR_049847	MIR5583-1	microRNA 5583-1	miscRNA
chr20	49193646	+	TAATATTTAA	TGAACA	TTAAATATTA	10	intron (NM_002827, intron 5 of 9)	intron (NM_002827, intron 5 of 9)	-8675	NR_030375	NR_030375	MIR645	microRNA 645	miscRNA
chr22	47167343	+	CAGTATACAC	TGAACA	GTGTATACTG	10	intron (NM_014346, intron 1 of 12)	L1PB1|LINE|L1	8827	NM_014346	NM_014346	TBC1D22A	TBC1 domain family, member 22A	protein-coding
chrX	4782627	-	ATTTATATA	TGAACA	TATATAAAT	9	Intergenic	(TA)n|Simple_repeat|Simple_repeat	-1020694	NR_034031	NR_034031	LOC389906	zinc finger protein 839 pseudogene	pseudo
chrX	17758652	-	TAAGTAAGT	TGAACA	ACTTACTTA	9	intron (NM_001037536, intron 1 of 5)	MIR|SINE|MIR	3062	NM_001037536	NM_001037535	SCML1	sex comb on midleg-like 1 (Drosophila)	protein-coding
chrX	62200909	+	ATAAATACA	TGAACA	TGTATTTAT	9	Intergenic	L1PA16|LINE|L1	370307	NM_001012968	NM_001012968	SPIN4	spindlin family, member 4	protein-coding
chrX	126147391	+	TTTTTATAT	TGAACA	ATATAAAAA	9	Intergenic	L1MA2|LINE|L1	193646	NM_001122716	NM_001122716	CXorf64	chromosome X open reading frame 64	protein-coding
chrX	126596338	+	GAAAAGTATC	TGAACA	GATACTTTTC	10	Intergenic	L1PA13|LINE|L1	590042	NM_138289	NM_138289	ACTRT1	actin-related protein T1	protein-coding
chrX	151686625	-	GTACAATGT	TGAACA	ACATTGTAC	9	Intergenic	L1ME3B|LINE|L1	-66796	NM_000808	NM_000808	GABRA3	gamma-aminobutyric acid (GABA) A receptor, alpha 3	protein-coding
